# Supplementary material for: Phloem exudate metabolic content reflects the response to water‐deficit stress in pea plants (Pisum sativum L.)
Source: Plant J. 2021 May 6;106(5):1338–55. doi: 10.1111/tpj.15240 (PMC8360158; doi:10.1111/tpj.15240)
Supplement: Supplementary file 10 — Table S1. Physiological parameters measured with Ciras 2. [file TPJ-106-1338-s011.xlsx]

## Sheet: Arkusz1
Vj	relative variable fluorescence at 2 ms	Vj = (F2 ms – F0) / (Fm – F0)
φP0	maximum quantum yield of PSII photochemistry	φP0 = 1 – (F0/Fm)
Ψ0	probability of an electron to reach the electron transport chain outside QA	Ψ0 = 1 - Vj
V/dt0	rate of reaction centre closure	dV/dt0 = 10 (F150 μs - F50 μs)/(Fm - F50 μs)
ABS/CS0	absorption flux per leaf cross section; F0	ABS/CS0 = F0
DIo/CS0	dissipated energy flux per leaf cross section; F0	DI0/CS0 = (ABS/CS0) – (TR0/CS0)
TRo/CS0	trapped energy flux per leaf cross section; F0	TR0/CS0 = φP0 (ABS/CS0)
ETo/CS0	electron transport flux per leaf cross section; F0	ET0/CS0 = φP0 Ψ0 (ABS/CS0)
RC/CS0	density of active reaction centers per leaf cross section; F0	RC/CS0 = φP0 (Vj/dV/dt0) F0
ABS/CSm	absorption flux per leaf cross section; Fm	ABS/CSm = Fm
DIo/CSm	dissipated energy flux per leaf cross section; Fm	DI0/CSm = (ABS/CSm) – (TR0/CSm)
TRo/CSm	trapped energy flux per leaf cross section; Fm	TR0/CSm = φP0 (ABS/CSm)
ETo/CSm	electron transport flux per leaf cross section; Fm	ET0/CSm= φP0 Ψ0 (ABS/CSm)
RC/CSm	density of active reaction centers per leaf cross section; Fm	RC/CSm = φP0 (Vj/dV/dt0) Fm
ABS/CSrel	absorption flux per leaf cross section	ABS/CSrel = ABS/CSm - ABS/Cso
DI0/CSrel	relative dissipated energy flux per leaf cross section	DI0/CSrel = DIo/CSm - DIo/Cso
TR0/CSrel	relative trapped energy flux per leaf cross section	TR0/CSrel = TRo/CSm - TRo/Cso
ET0/CSrel	relative electron transport flux per leaf cross section	ET0/CSrel = ETo/CSm - ETo/Cso
RC/CSrel	relative density of active reaction centers per leaf cross section	RC/CSrel = RC/CSm - RC/CS0
PIabs	performance index for energy conservation from photons absorbed by PSII antenna, to the reduction of QB	PIabs = ((Vj φP0)/dV/dt0) (φP0/(1- φP0)) (Ψ0/(1- Ψ0) )
Fv/Fm	maximum quantum efficiency of PSII photochemistry
Table S1. Physiological parameters conducted with help of Pocket PEA Device (Hansatech Instruments, UK)
Measurements were conducted on 10 control and 10 stressed plants growing in different pots.
