# Supplementary material for: Phloem exudate metabolic content reflects the response to water‐deficit stress in pea plants (Pisum sativum L.)
Source: Plant J. 2021 May 6;106(5):1338–55. doi: 10.1111/tpj.15240 (PMC8360158; doi:10.1111/tpj.15240)
Supplement: Supplementary file 11 — Table S2. Sequences of nucleotide primers used for qRT‐PCR. [file TPJ-106-1338-s012.xlsx]

## Sheet: Arkusz1
	Primer Name	PsCam No.	Primer Sequence
	UBC21_F	PsCam043751	5' TACAGCCGGCCCAAATTCGTTTC 3'
	UBC21_R		5' AGCAGAGTCCAAAGGTGACTCG 3'
	RD29_F	PsCam023410	5' CATCGAACCAGACCAGTCTTAC 3'
	RD29_R		5' TCCAAGCGACCATGTCTTTAG 3'
Supp. Tab. 2 Sequences of nucleotide primers used for Q-RTPCR
