# Supplementary material for: Phloem exudate metabolic content reflects the response to water‐deficit stress in pea plants (Pisum sativum L.)
Source: Plant J. 2021 May 6;106(5):1338–55. doi: 10.1111/tpj.15240 (PMC8360158; doi:10.1111/tpj.15240)
Supplement: Supplementary file 12 — Table S3. Metabolite identification based on the Fiehn and NIST libraries (Kind et al., 2009; Yang et al., 2017). [file TPJ-106-1338-s002.xlsx]

## Sheet: Raw data
Heatmap name	nr	Compound name	Compound class	Retention index	Mass [m/z]	2nd mass	Replib, Mainlib, Fiehn library identyfication	Similarity	Golm library name	#KEGG or #HMDB	CD1/1	CD1/2	CD1/3	DD1/1	DD1/2	DD1/3	CD7/1	CD7/2	CD7/3	DD7/1	DD7/2	DD7/3	CRW/1	CRW/2	CRW/3	DRW/1	DRW/2	DRW/3
Proline	60	L-Proline	amino acid	1295.77	142		L-Proline, 1-(trimethylsilyl)-, trimethylsilyl ester	908	Proline (2TMS)	C01879	3.41586e+08	1.1537e+08	1.39641e+08	1.90806e+09	6.14203e+09	1.01637e+10	6.84865e+08	6.24049e+08	2.8312e+08	3.50362e+09	7.51082e+09	8.3761e+09	2.43864e+08	9.62692e+07	9.61476e+07	9.28495e+07	3.96464e+08	3.81917e+07
Asparagine	52	L-Asparagine	amino acid	1666.44	130	116	L-Asparagine, N,N2-bis(trimethylsilyl)-, trimethylsilyl ester	932	Asparagine (3TMS)	HMDB0000640	4.17835e+08	3.29925e+08	1.76663e+08	2.52098e+08	7.01054e+08	1.28059e+09	1.47963e+08	1.92986e+08	1.0651e+08	5.33334e+08	1.37176e+09	7.6015e+08	2.83057e+08	5.75324e+08	1.66677e+08	5.94157e+06	0	0
Aspartate	53	L-Aspartic acid	amino acid	1510.94	232		L-Aspartic acid, N-(trimethylsilyl)-, bis(trimethylsilyl) ester	905	Aspartic acid (3TMS)	C00047	1.7645e+09	7.14756e+08	8.53852e+08	1.91118e+09	4.61979e+09	2.76416e+09	1.16912e+09	1.07501e+09	5.30931e+08	4.82037e+09	3.53889e+09	4.03007e+09	1.89387e+09	7.47608e+08	5.21917e+08	1.86779e+08	1.37533e+08	3.70834e+07
Threonine	66	L-Threonine	amino acid	1377.23	73		N,O,O-Tris(trimethylsilyl)-L-threonine	930	Threonine (3TMS)	C00079	8.11613e+08	4.1623e+08	3.29904e+08	8.30964e+08	2.69937e+09	2.63464e+09	8.58132e+08	8.28722e+08	4.29092e+08	2.72433e+09	1.94121e+09	1.87102e+09	5.24523e+08	2.72517e+08	2.21277e+08	1.12645e+08	8.06795e+07	2.01024e+07
Pyroglutamate	61	Pyroglutamic acid	amino acid	1496.8	255		L-Proline, 5-oxo-1-(trimethylsilyl)-, trimethylsilyl ester	916	Pyroglutamic acid (2TMS)	C01620	1.67776e+09	9.89661e+08	1.06459e+09	1.90735e+09	3.66774e+09	3.26917e+09	3.59684e+09	3.75971e+09	1.72135e+09	8.67702e+09	4.43159e+09	3.25467e+09	1.48828e+09	7.82215e+08	7.90024e+08	3.40384e+08	3.12678e+08	1.6352e+08
Glutamine	55	L-Glutamine	amino acid	1766.72	156		l-Glutamine, tris(trimethylsilyl) deriv.	874	Glutamine, DL- (3TMS)	C00064	5.51759e+08	2.1081e+08	1.34601e+08	3.78294e+08	1.18084e+09	1.26909e+09	2.3396e+08	1.44198e+08	9.10867e+07	6.09226e+08	2.06365e+08	3.60527e+08	2.74709e+08	1.68938e+08	7.059e+07	1.07538e+07	7.12644e+06	0
Alanine	50	L-Alanine	amino acid	1088.46	334	116	l-Alanine, N-(trimethylsilyl)-, trimethylsilyl ester	923	Alanine (2TMS)	C00049	2.59953e+09	2.06516e+09	2.29672e+09	4.46908e+09	1.07958e+10	1.27879e+10	3.19096e+09	2.11373e+09	4.28694e+08	8.91487e+09	2.33794e+09	7.83909e+09	1.73261e+09	9.68278e+08	6.97733e+08	2.39186e+08	1.10287e+08	5.20871e+07
Lysine	57	L-Lysine	amino acid	1849.23	174		L-Lysine, N2,N6,N6-tris(trimethylsilyl)-, trimethylsilyl ester	741	Lysine (3TMS)	C00046	2.19626e+08	9.49557e+07	1.45061e+08	2.48117e+08	4.5155e+08	4.99839e+08	1.3654e+08	2.7075e+08	1.51022e+08	6.01785e+08	2.79033e+08	3.39405e+08	9.26499e+07	6.25732e+07	3.39868e+07	5.14581e+07	3.17924e+07	8.13429e+06
Serine	78	Serine	amino acid	1352.51	277		Serine, N,O-bis(trimethylsilyl)-, trimethylsilyl ester	934	Serine (3TMS)	C00042	1.39634e+09	7.06084e+08	5.42389e+08	1.10162e+09	2.61672e+09	2.36444e+09	2.57081e+09	3.09115e+09	1.41446e+09	7.19962e+09	3.20806e+09	2.21834e+09	1.04735e+09	7.182e+08	4.60982e+08	1.0979e+08	1.84909e+08	3.4785e+07
Norvaline	59	L-Norvaline	amino acid	1185.5	73		L-Norvaline, N-(trimethylsilyl)-, trimethylsilyl ester	754	Norvaline, DL- (2TMS)	C00148	3.61296e+08	2.25929e+08	2.51843e+08	3.45343e+08	8.68974e+08	1.01879e+09	5.10026e+08	3.0682e+08	3.30899e+08	1.45254e+09	7.32882e+08	3.85457e+08	2.33577e+08	9.99866e+07	7.34913e+07	5.1286e+07	4.53396e+07	4.82432e+06
Glycine	44	Glycine	amino acid	1303.64	370		Glycine, N,N-bis(trimethylsilyl)-, trimethylsilyl ester	892	Glycine (3TMS)	C01585	4.97735e+08	3.43123e+08	4.47249e+08	7.14995e+08	1.10602e+09	1.02367e+09	1.82817e+09	2.60033e+09	1.11916e+09	4.26361e+09	2.25523e+09	1.40886e+09	3.61178e+08	2.37554e+08	2.18599e+08	8.54508e+07	1.70938e+08	5.16734e+07
Tyrosine	63	L-Tyrosine	amino acid	1934.12	218		L-Tyrosine, N,O-bis(trimethylsilyl)-, trimethylsilyl ester	915	Tyrosine (3TMS)	C00208	2.65456e+08	1.19443e+08	1.64029e+08	3.47837e+08	5.88214e+08	7.61624e+08	2.75916e+08	5.37271e+08	3.5976e+08	1.62223e+09	5.31914e+08	5.65937e+08	1.10924e+08	3.77027e+07	4.25285e+07	7.96417e+07	5.37944e+07	9.89309e+06
Phenylalanine	67	L-Phenylalanine	amino acid	1629.63	192		N,O-Bis-(trimethylsilyl)phenylalanine	901	Phenylalanine (2TMS)	C00712	1.75615e+08	9.51969e+07	1.00131e+08	1.93672e+08	4.66494e+08	4.81958e+08	2.44949e+08	1.86665e+08	1.02512e+08	6.88676e+08	2.73294e+08	3.11145e+08	2.10671e+08	5.91032e+07	6.51599e+07	5.40766e+07	3.68548e+07	7.11072e+06
Glutamate	41	L-Glutamic acid	amino acid	1614.59	246		Glutamic acid, N-(trimethylsilyl)-, bis(trimethylsilyl) ester, L-	921	Glutamic acid (3TMS)	C00025	1.86511e+09	5.67036e+08	7.23186e+08	1.9144e+09	3.48382e+09	3.1807e+09	6.1882e+08	3.54251e+08	1.91322e+08	4.00688e+09	3.07066e+09	2.63871e+09	1.42741e+09	5.4254e+08	3.81282e+08	1.23845e+08	5.50804e+07	1.23113e+07
Ornithine	69	Ornithine	amino acid	1609.24	142		Ornithine, tri-TMS	794	Ornithine (3TMS)	C00026	0	0	1.22017e+07	2.62949e+07	5.16447e+07	8.05607e+07	0	8.43631e+07	3.45615e+07	2.05031e+08	1.01035e+08	7.1377e+07	2.15973e+07	1.02317e+07	1.09086e+07	0	0	0
GABA	17	4-Aminobutyric acid (GABA)	amino acid	1526.01	489	174	Butanoic acid, 4-[bis(trimethylsilyl)amino]-, trimethylsilyl ester	932	Butanoic acid, 4-amino- (3TMS)	C00333	5.78429e+09	2.06833e+09	3.16352e+09	8.35245e+09	1.44948e+10	1.36687e+10	3.54135e+09	1.41606e+09	1.36182e+09	1.16727e+10	9.27095e+09	1.07308e+10	4.03577e+09	1.10414e+09	9.70288e+08	6.86133e+08	4.44301e+08	8.80239e+07
Aconitate	3	trans-Aconitic acid	carboxylic acid	1747.84	229		1-Propene-1,2,3-tricarboxylic acid, tris(trimethylsilyl) ester, (Z)-	879	Aconitic acid, trans- (3TMS)	C00122	7.6814e+07	4.02726e+07	3.36176e+07	3.59191e+08	3.73619e+08	4.98559e+08	3.98119e+07	5.55887e+07	1.83809e+07	5.44014e+07	3.71408e+07	6.97596e+07	1.29911e+07	6.09304e+06	5.4382e+06	6.54732e+06	3.88759e+06	1.9859e+06
Fumarate	4	Fumaric acid	carboxylic acid	1346.8	245		2-Butenedioic acid (E)-, bis(trimethylsilyl) ester	918	Fumaric acid (2TMS)	C01384	2.23212e+08	1.952e+08	1.88051e+08	5.7773e+08	1.06404e+09	1.19274e+09	1.14817e+08	2.48446e+08	1.8368e+08	6.10993e+08	5.78517e+08	7.57797e+08	1.67826e+08	1.00345e+08	1.11238e+08	1.09141e+08	8.36881e+07	6.01253e+07
Citrate	1	Citric acid	carboxylic acid	1804.71	273		1,2,3-Propanetricarboxylic acid, 2-[(trimethylsilyl)oxy]-, tris(trimethylsilyl) ester	866	Citric acid (4TMS)	C00158	6.77373e+09	6.42251e+09	6.2969e+09	1.61341e+10	1.10131e+10	1.78409e+10	4.84264e+09	8.23202e+09	4.22798e+09	1.0894e+10	4.90414e+09	7.47653e+09	1.21865e+09	6.54587e+08	6.47635e+08	7.89451e+08	3.34919e+08	1.32573e+08
Deoxytetronate	15	3-Deoxytetronic acid	carboxylic acid	1403.98	103		Butanoic acid, 2,4-bis[(trimethylsilyl)oxy]-, trimethylsilyl ester	878	Butanoic acid, 2,4-dihydroxy- (3TMS)	HMDB0000360	5.93425e+07	8.1507e+07	5.31143e+07	3.12355e+08	5.92601e+08	5.2497e+08	2.07369e+08	8.79905e+07	1.08568e+08	8.95821e+08	1.23705e+09	1.48332e+09	2.31249e+08	9.79379e+07	8.72758e+07	7.72832e+07	4.55616e+07	1.32891e+07
Methylsuccinate	14	Methylsuccinic acid	carboxylic acid	1345.09	147	259	Butanedioic acid, methylene-, bis(trimethylsilyl) ester	862	Maleic acid, 2-methyl- (2TMS)	HMDB0001844	1.69948e+08	1.06394e+08	8.69349e+07	2.33796e+08	2.65538e+08	2.75019e+08	9.66484e+07	1.41141e+08	1.13217e+08	1.23078e+08	9.04619e+07	1.36745e+08	8.25106e+07	6.26457e+07	6.64515e+07	6.55314e+07	5.00941e+07	3.41448e+07
Malate	12	Malic acid	carboxylic acid	1478.99	399	245	Butanedioic acid, [(trimethylsilyl)oxy]-, bis(trimethylsilyl) ester	917	Malic acid (3TMS)	C00156	4.35687e+08	6.06703e+08	6.29578e+08	1.24301e+09	1.79046e+09	9.24552e+08	3.68535e+08	7.03917e+08	6.35573e+08	1.69233e+09	1.75368e+09	9.01112e+08	1.85858e+08	1.87892e+08	8.27393e+07	6.9976e+07	4.91607e+07	1.57731e+07
Maleate	5	Maleic acid	carboxylic acid	1300.72	245		2-Butenedioic acid (Z)-, bis(trimethylsilyl) ester	918	Maleic acid (2TMS)	C01728	1.52127e+07	1.74483e+07	1.54167e+07	2.75995e+07	3.19927e+07	2.1564e+07	9.78776e+06	2.36874e+07	2.20393e+07	3.03206e+07	3.01556e+07	3.46601e+07	1.88513e+07	1.40849e+07	1.78124e+07	1.32687e+07	1.00281e+07	6.76694e+06
Tartarate	49	L-tartaric acid	carboxylic acid	1629.04	292		L-(+)-Tartaric acid, bis(trimethylsilyl) ether, bis(trimethylsilyl) ester	924	Tartaric acid (4TMS)	C00152	8.99182e+06	1.36286e+07	1.51457e+07	4.96918e+07	9.30161e+07	4.84148e+07	8.96581e+07	5.84236e+07	7.845e+07	2.15092e+08	1.06715e+08	9.11633e+07	2.40206e+08	1.13045e+08	1.25336e+08	8.38286e+07	4.27042e+07	1.37584e+07
Hexanoate	42	Hexanoic acid	carboxylic acid	1395.4	116		Hexanoic acid, 3-trimethylsilyloxy, trimethylsilyl ester	721	Hexanoic acid (1TMS)	C00532	1.28485e+07	8.91991e+06	3.82078e+06	2.61754e+07	4.6618e+07	8.009e+07	8.6898e+06	6.18753e+06	4.16319e+06	3.97588e+07	1.83116e+07	1.41962e+07	4.55853e+06	3.5319e+06	3.92707e+06	0	0	785998
Galactarate	40	Galactaric acid	carboxylic acid	2030.47	333		Galactaric acid, 2,3,4,5-tetrakis-O-(trimethylsilyl)-, bis(trimethylsilyl) ester	781	Galactaric acid (6TMS)	C00879	4.30091e+06	3.49035e+06	3.95074e+06	1.42081e+07	2.42103e+07	3.77879e+07	6.7504e+06	2.59373e+06	2.78219e+06	2.45153e+07	1.16349e+07	1.26624e+07	4.81522e+06	2.28829e+06	2.36579e+06	0	0	0
4-Hydroxybenzoate	11	4-hydroxybenzoic acid	carboxylic acid	1633.29	223		Benzoic acid, 4-[(trimethylsilyl)oxy]-, trimethylsilyl ester	703	Benzoic acid, 4-hydroxy- (2TMS)	C09771	1.41797e+07	1.40348e+07	1.41239e+07	1.55435e+07	1.76583e+07	2.14333e+07	1.1477e+07	1.51352e+07	1.23091e+07	1.92526e+07	1.62004e+07	1.54269e+07	1.42369e+07	1.16246e+07	1.24521e+07	1.17798e+07	1.12754e+07	1.0928e+07
Hydroxycyclohexanate	2	1-Hydroxycyclohexane-1-carboxylic acid	carboxylic acid	1632.6	171		1-Hydroxycyclohexane-1-carboxylic acid, bis(trimethylsilyl)	721	NA	C02341	1.43769e+08	2.19918e+08	1.51952e+08	1.42591e+08	1.72296e+08	1.73353e+08	2.55951e+08	6.4561e+07	5.6591e+07	1.87923e+08	8.21124e+07	9.40406e+07	1.47068e+08	3.01561e+07	3.55122e+07	3.666e+07	1.2427e+07	3.7146e+06
2-oxo-glutarate	70	2-oxo-glutaric acid	carboxylic acid	1572.85	198		Pentanedioic acid, 2-(methoxyimino)-, bis(trimethylsilyl) ester	706	Glutaric acid, 2-oxo- (1MEOX) (2TMS) MP	C00258	9.953e+07	5.87397e+07	6.24676e+07	1.11777e+08	2.51891e+08	1.65667e+08	7.32301e+07	2.94966e+07	2.06393e+07	3.42709e+08	2.0711e+08	2.90406e+08	5.12564e+07	7.4424e+06	7.83433e+06	1.87962e+07	5.56229e+06	1.74401e+06
Succinate	13	Succinic acid	carboxylic acid	1298	247	147	Butanedioic acid, bis(trimethylsilyl) ester	889	Succinic acid (2TMS)	C00149	223212000	195200000	188051000	577730000	1064040000	1192740000	114817000	248446000	183680000	610993000	578517000	757797000	167826000	100345000	111238000	109141000	83688100	60125300
Oleate	68	Oleic acid	fatty acid	2190	339		Oleic acid, trimethylsilyl ester	848	Octadecenoic acid, 9-(Z)- (1TMS)	C00077	4.33639e+06	1.80897e+06	2.8989e+06	0	0	0	2.28116e+06	1.57026e+06	0	1.43122e+06	2.00338e+06	2.79264e+06	0	0	1.32404e+06	1.58102e+06	2.40428e+06	690654
Ribonate	73	Ribonic acid	sugar acid	1750.73	292		Ribonic acid, 2,3,4,5-tetrakis-O-(trimethylsilyl)-, trimethylsilyl ester	811	Ribonic acid (5TMS)	HMDB0042008	6.2646e+07	7.37711e+07	6.94264e+07	1.85198e+08	2.77679e+08	4.08649e+08	5.62355e+07	5.08169e+07	3.17354e+07	2.02969e+08	1.12949e+08	1.14696e+08	5.0436e+07	1.47015e+07	1.78935e+07	1.69945e+07	1.02108e+07	2.1072e+06
L-Threonate	62	L-Threonic acid	sugar acid	1545.35	292		L-Threonic acid, tris(trimethylsilyl) ether, trimethylsilyl ester	909	Threonic acid (4TMS)	C00082	9.43434e+07	1.06851e+08	9.45211e+07	2.96305e+08	5.25916e+08	5.34428e+08	1.05904e+08	4.87781e+07	2.94342e+07	3.99478e+08	2.00082e+08	2.19758e+08	1.09189e+08	1.58856e+07	2.72713e+07	5.75991e+07	3.54307e+07	8.89072e+06
D-Mannitol	32	D-Mannitol	polyol, sugar alcohol	1913.17	319		D-Mannitol, 1,2,3,4,5,6-hexakis-O-(trimethylsilyl)-	764	Mannitol (6TMS)	C03844	3.04708e+08	1.59323e+08	1.38674e+08	1.15152e+08	2.27334e+08	2.41337e+08	7.32892e+07	5.85647e+07	6.64806e+07	2.15612e+08	1.84492e+08	1.54e+08	9.71302e+07	5.79965e+07	4.3272e+07	2.05779e+07	1.48032e+07	1.26245e+07
D-Arabitol	23	D-(+)-Arabitol	polyol, sugar alcohol	1669.6	319		D-(+)-Arabitol, pentakis(trimethylsilyl) ether	843	Arabitol (5TMS)	C00333	2.73063e+07	1.53122e+07	1.943e+07	5.54979e+07	1.12096e+08	1.57744e+08	1.73881e+07	1.59966e+07	9.45084e+06	1.36145e+08	1.63664e+07	2.83571e+07	3.23337e+07	6.56335e+06	1.12357e+07	8.19974e+06	5.34976e+06	1.68105e+06
L-Arabitol	45	L-(-)-Arabitol	polyol, sugar alcohol	1707.57	307		L-(-)-Arabitol, pentakis(trimethylsilyl) ether	901	Arabitol (5TMS)	C00507	5.10124e+07	3.36804e+07	4.96423e+07	8.67145e+07	1.35815e+08	2.10742e+08	3.98825e+07	3.43198e+07	3.35216e+07	1.38459e+08	6.5082e+07	6.48658e+07	1.26346e+08	3.69928e+07	7.60376e+07	1.16427e+08	5.12523e+07	2.94313e+07
D-Pinitol	34	D-Pinitol	polyol, sugar alcohol	1924.07	217		D-Pinitol, pentakis(trimethylsilyl) ether	713	Pinitol, D- (5TMS)	C06468	1.8193e+08	8.24588e+07	8.83635e+07	1.62927e+08	5.96968e+08	4.14276e+08	1.2826e+08	2.05603e+07	3.27907e+07	4.1767e+08	6.6986e+08	2.40408e+08	3.52637e+08	6.23593e+07	8.18666e+07	8.76563e+07	2.90478e+07	8.46686e+06
Maltose 1	8	Maltose	sugar	3129.2	378		4-O-α-Galactopyranosyl-D-mannopyranose, octakis(trimethylsilyl) ether (isomer 2)	871	Maltose (1MEOX) (8TMS) MP	C00334	1.02093e+09	4.19654e+08	6.31082e+08	1.50458e+09	2.91824e+09	6.04602e+09	2.54736e+08	3.7586e+08	2.01986e+08	1.80098e+09	7.99869e+08	6.53331e+08	5.0366e+08	6.21226e+07	1.34849e+08	2.14495e+08	1.1009e+08	3.1798e+07
Xylulose	76	Xylulose	sugar	1574.9	117		Xylulose tetrakis(trimethylsilyl)-	751	Xylulose (4TMS)	C00310	3.78952e+08	2.58547e+08	2.52506e+08	4.10417e+09	5.91056e+09	7.57811e+09	5.02081e+08	6.57842e+08	2.98686e+08	5.10358e+09	1.83423e+09	1.20095e+09	3.11749e+08	2.02858e+08	3.0197e+08	1.5185e+08	6.84814e+07	3.35998e+07
D-Mannopyranose	33	D-Mannopyranose	sugar	2383.3	436		α-D-Mannopyranose, 1,2,3,4,6-pentakis-O-(trimethylsilyl)-	916	NA	C00159	1.04713e+09	5.74483e+08	4.23884e+08	1.21453e+09	1.45545e+09	1.84924e+09	3.80339e+08	4.62324e+08	2.07128e+08	3.03361e+08	1.3296e+08	1.37518e+08	1.65685e+08	1.01745e+08	1.75022e+08	8.54306e+07	4.60345e+07	2.94907e+07
DL-Arabinose	31	DL-Arabinose	sugar	1646.29	217		DL-Arabinose, tetrakis(trimethylsilyl) ether, methyloxime	878	Arabinose (1MEOX) (4TMS) MP	C00392	5.70982e+08	3.78086e+08	5.86516e+08	6.38639e+08	6.77232e+08	5.84729e+08	2.57134e+08	1.80711e+08	2.14324e+08	1.18542e+09	6.04304e+08	7.88486e+08	3.32108e+08	1.75439e+08	1.35518e+08	1.52627e+08	5.73094e+07	2.97978e+07
D-Ribofuranose 1	21	D-(-)-Ribofuranose (isomer 1)	sugar	1649.64	273	217	D-(-)-Ribofuranose, tetrakis(trimethylsilyl) ether (isomer 1)	755	Ribose (1MEOX) (4TMS) BP	C16639	1.53132e+09	1.00481e+09	9.82049e+08	9.5794e+08	1.53012e+09	1.89808e+09	3.42688e+08	4.46652e+08	5.69751e+08	8.05821e+08	1.27986e+09	8.48425e+08	6.37939e+08	1.7802e+08	3.9529e+08	8.93755e+07	4.62078e+07	1.1886e+08
D-Galacturonate	24	D-(+)-Galacturonic acid	sugar	2369.4	91	217	D-(+)-Galacturonic acid, O-pentakis(trimethylsilyl) deriv.	707	Galacturonic acid (1MEOX) (5TMS) MP	C00095	9.01545e+07	6.02281e+07	6.56497e+07	1.10786e+08	2.49885e+08	2.62482e+08	5.5001e+07	3.74908e+07	3.1723e+07	2.58329e+08	1.30617e+08	1.6117e+08	1.14309e+08	2.68885e+07	3.51785e+07	2.80875e+07	1.78891e+07	7.56589e+06
D-Fructose	18	D-(-)-Fructose	sugar	1863.13	307		D-(-)-Fructose, pentakis(trimethylsilyl) ether, methyloxime (syn)	916	Fructose (1MEOX) (5TMS) MP	C00085	4.03826e+08	2.35827e+08	3.60435e+08	6.10245e+08	2.14595e+09	7.05832e+08	5.09439e+08	2.61933e+08	2.14961e+08	1.64631e+09	5.1739e+08	1.00868e+09	5.91421e+08	4.08042e+08	2.6428e+08	1.18039e+08	8.1365e+07	1.2979e+07
D-Psicose	36	D-Psicose	sugar	1863.13	103	217	D-Psicose, pentakis(trimethylsilyl) ether, methyloxime (anti)	921	Fructose (1MEOX) (5TMS) BP	C00121	2.02245e+09	1.13825e+09	1.97778e+09	2.61993e+09	8.41517e+09	3.90121e+09	3.03727e+09	1.44006e+09	1.22647e+09	7.30503e+09	2.90417e+09	5.35646e+09	3.17084e+09	2.63321e+09	1.61772e+09	6.68314e+08	4.38367e+08	7.24707e+07
β-D-Glucopyranoside	77	Ethyl-α-D-glucopyranoside	sugar	2425.1	235		Ethyl 2,3,4,6-tetrakis-O-(trimethylsilyl)-D-glucopyranoside	813	NA	C00284	499699000	774035000	620491000	636601000	950714000	1121700000	855220000	720772000	462273000	1179170000	488769000	550565000	609588000	214082000	229574000	260082000	87044300	37739800
D-Lyxofuranose	19	D-(-)-Lyxofuranose	sugar	1752	217		D-(-)-Lyxofuranose, tetrakis(trimethylsilyl) ether	835	Glucopyranose [-H20] (4TMS)	C16639	1.30908e+08	9.21291e+07	1.46694e+08	1.67138e+08	3.09973e+08	2.84525e+08	4.61162e+08	1.2149e+08	8.19769e+07	5.97454e+08	4.92632e+08	8.36689e+08	7.35906e+08	2.8668e+08	3.16126e+08	1.98033e+08	1.58549e+08	8.44616e+07
L-Rhamnopyranose	48	L-(+)-Rhamnopyranose	sugar	1599.4	204		L-(+)-Rhamnopyranose, tetrakis(trimethylsilyl) ether	758	NA	C00041	1.13236e+08	9.13161e+07	1.19523e+08	1.51538e+08	2.13644e+08	3.97591e+08	3.78306e+07	1.08691e+08	4.64473e+07	2.31855e+08	1.45952e+08	9.98785e+07	3.85141e+07	2.44377e+07	2.8888e+07	7.10626e+06	0	0
Fucopyranose	46	α-L-(-)-Fucopyranose	sugar	2967	91		α-L-(-)-Fucopyranose, tetrakis(trimethylsilyl) ether	743	NA	C20835	4.51323e+08	7.39196e+07	6.80678e+07	3.45582e+08	5.06771e+08	1.05077e+09	6.43461e+07	8.23865e+07	3.02624e+07	1.04106e+08	2.36739e+07	1.70666e+07	9.1164e+06	1.63808e+07	3.038e+07	5.24294e+06	0	0
D-Gluconate	28	D-Gluconic acid	sugar	1970.6	413	319	D-Gluconic acid, 2,3,4,5,6-pentakis-O-(trimethylsilyl)-, trimethylsilyl ester	813	Gluconic acid (6TMS)	C00031	2.1116e+07	9.8989e+06	1.21461e+07	2.354e+07	9.02245e+07	8.03271e+07	1.90056e+07	1.1635e+07	1.04918e+07	7.43621e+07	2.97185e+07	4.18195e+07	2.66435e+07	3.65462e+06	8.14368e+06	6.02596e+06	5.24089e+06	880871
Maltose 2	64	Maltose	sugar	2745.49	361	204	Maltose, octakis(trimethylsilyl) ether, methyloxime (isomer 2)	758	Maltose (1MEOX) (8TMS) BP	C00137	3.70026e+07	2.13433e+07	2.88091e+07	4.64694e+07	1.32139e+08	1.28232e+08	2.22829e+07	2.17325e+07	2.99923e+07	1.04176e+08	2.40182e+07	4.95385e+07	5.22548e+07	4.36851e+06	1.17852e+07	7.06852e+06	8.18279e+06	4.78395e+06
D-Ribofuranose 2	22	D-(-)-Ribofuranose (isomer 2)	sugar	1665.99	217		D-(-)-Ribofuranose, tetrakis(trimethylsilyl) ether (isomer 2)	829	Ribose (1MEOX) (4TMS) MP	C01904	4.40041e+08	3.45569e+08	3.12014e+08	5.31029e+08	7.73697e+08	9.73865e+08	1.45264e+09	4.8532e+08	2.71912e+08	7.64335e+08	7.00394e+08	8.13867e+08	1.12946e+09	4.68218e+08	5.2009e+08	4.30877e+08	2.58733e+08	1.47323e+08
D-Galactose	26	D-Galactose	sugar	2104.7	319		d-Galactose, 2,3,4,5,6-pentakis-O-(trimethylsilyl)-, o-methyloxyme, (1Z)-	838	Galactose (1MEOX) (5TMS) MP	C00446	3.34368e+07	3.11377e+07	3.54285e+07	6.94449e+07	1.25632e+08	1.85145e+08	3.30337e+07	2.21886e+07	1.32362e+07	1.05796e+08	1.5533e+07	2.96826e+07	2.36592e+07	6.77474e+06	9.1703e+06	7.87851e+06	0	0
L-Arabinopyranose	51	α-L-Arabinopyranose	sugar	1605.7	204		α-L-Arabinopyranose, 1,2,3,4-tetrakis-O-(trimethylsilo)-	706	NA	C00259	0	0	1.31158e+07	1.4689e+07	3.33228e+07	4.23887e+07	3.96308e+07	1.94393e+07	1.48219e+07	6.85968e+07	6.97555e+07	4.01624e+07	7.22092e+07	1.89165e+07	2.06722e+07	2.45119e+07	1.3293e+07	5.89197e+06
D-Glucose	30	D-Glucose	sugar	1899.05	319		d-Glucose, 2,3,4,5,6-pentakis-O-(trimethylsilyl)-, o-methyloxyme, (1E)-	908	Glucose (1MEOX) (5TMS) BP	C00216	5.27461e+08	3.90526e+08	3.89314e+08	1.23705e+09	3.00515e+09	2.59461e+09	6.46273e+08	1.84484e+08	1.92717e+08	2.39423e+09	6.75527e+08	1.36183e+09	2.92747e+09	3.15724e+08	7.28374e+08	1.0948e+09	3.30404e+08	1.56552e+08
Mannobiose	6	Mannobiose	sugar	2613.4	217		3-α-Mannobiose, octakis(trimethylsilyl) ether (isomer 1)	863	NA	C00334	1.04386e+08	1.72469e+07	2.62826e+07	3.55472e+07	1.61503e+08	3.282e+08	7.85584e+06	3.02223e+08	2.66668e+08	6.79322e+08	3.46481e+08	2.17323e+08	5.51988e+08	4.65881e+08	4.64168e+08	1.2782e+08	4.64964e+07	9.15509e+06
Galactose phosphate	27	D-Galactose phosphate	sugar	2328.97	387		d-Galactose, 2,3,4,5-tetrakis-O-(trimethylsilyl)-, O-methyloxime, 6-[bis(trimethylsilyl) phosphate]	742	Glucose-6-phosphate (1MEOX) (6TMS) BP	C00257	8.44638e+06	0	1.30693e+06	2.41399e+06	2.34432e+07	2.02955e+07	1.74634e+06	0	0	2.08725e+07	5.74543e+06	1.56714e+07	2.18848e+07	2.81918e+06	3.23099e+06	0	702455	0
D-Lyxopyranose	20	α-D-(-)-Lyxopyranose	sugar	2454.8	204		α-D-(-)-Lyxopyranose, tetrakis(trimethylsilyl) ether	719	NA	C00476	5.7968e+07	1.43248e+07	1.10456e+07	2.43991e+07	6.45412e+07	9.7454e+07	1.51526e+07	1.69301e+07	9.96073e+06	1.34955e+07	0	0	3.76153e+06	7.14522e+06	0	0	0	0
Sucrose	75	Sucrose	sugar	2622.87	363		Sucrose, octakis(trimethylsilyl) ether	849	Sucrose (8TMS)	C00089	3789490000	2990570000	2937210000	3879800000	4725180000	4510570	1298960000	3505490000	1025660	398911000	2304300	325818000	3225460	30906100	36929700	24856300	5887060	3985810
Aucubin	10	Aucubin	sugar derivative	2816.5	355		Aucubin, hexakis(trimethylsilyl) ether	718	NA	C00160	1.24055e+07	7.32927e+06	1.00974e+07	2.90675e+07	4.44711e+07	7.21634e+07	5.41359e+06	9.63714e+06	5.32602e+06	1.28265e+07	5.59739e+06	5.14461e+06	4.12933e+06	2.40607e+06	3.97411e+06	0	0	0
Levoglucosan	54	Levoglucosan	sugar derivative	1696.9	204		Levoglucosan, tris(trimethylsilyl)-	704	Glucose, 1,6-anhydro-, beta- (3TMS)	C00047	3.01381e+07	3.19267e+07	2.54284e+07	3.44368e+07	4.66773e+07	4.20019e+07	5.26875e+07	3.16866e+07	2.41013e+07	6.32224e+07	6.06138e+07	7.28034e+07	7.19963e+07	3.85652e+07	4.37597e+07	3.56515e+07	3.29932e+07	2.32716e+07
Glyceryl-glycoside	43	Glyceryl-glycoside	sugar derivative	2282.8	204		Glyceryl-glycoside TMS ether	886	similar to Glycerolaldopyranosid (6TMS)	C00037	3.04811e+08	2.21245e+08	2.51238e+08	5.29699e+08	7.26687e+08	1.55109e+09	1.99764e+08	1.20023e+08	7.32466e+07	5.95473e+08	2.16899e+08	2.61471e+08	1.42041e+08	5.09442e+07	5.96398e+07	5.34972e+07	3.44954e+07	1.77546e+07

## Sheet: Normalized data
Heatmap name	nr	Compound name	Compound class	Retention index	Mass [m/z]	2nd mass	Replib, Mainlib, Fiehn library identyfication	Similarity	Golm library name	#KEGG or #HMDB	CD1/1	CD1/2	CD1/3	DD1/1	DD1/2	DD1/3	CD7/1	CD7/2	CD7/3	DD7/1	DD7/2	DD7/3	CRW/1	CRW/2	CRW/3	DRW/1	DRW/2	DRW/3	Mean CD1	SE	STAT	Mean DD1	SE	STAT	Mean CD7	SE	STAT	Mean DD7	SE	STAT	Mean CRW	SE	STAT	Mean DRW	SE	STAT
Proline	60	L-Proline	amino acid	1295.77	142		L-Proline, 1-(trimethylsilyl)-, trimethylsilyl ester	908	Proline (2TMS)	C01879	2.49428e+08	153102668	1.59231e+08	3224892876	5081189777	8472863437	5.30795e+08	6.80892e+08	3.56925e+08	2199936606	10185882141	12501163199	1.49898e+08	1.35514e+08	1.45076e+08	5.93482e+07	3.54404e+08	1.20542e+08	1.87254e+08	3.11372e+07	ab	5592982030	1.53642e+09	c	5.22871e+08	9.36053e+07	b	8.29566e+09	3.12028e+09	c	1.43496e+08	4.22673e+06	a	1.78098e+08	8.99055e+07	a
Asparagine	52	L-Asparagine	amino acid	1666.44	130	116	L-Asparagine, N,N2-bis(trimethylsilyl)-, trimethylsilyl ester	932	Asparagine (3TMS)	HMDB0000640	3.05105e+08	4.3783e+08	2.01446e+08	4.26081e+08	5.7997e+08	1067556763	1.14677e+08	2.10564e+08	1.34276e+08	3.34883e+08	1860320776	1134509542	1.7399e+08	8.09861e+08	2.51496e+08	3.79777e+06	10.7269	37.8749	3.14794e+08	6.841e+07	b	6.91202e+08	1.9335e+08	b	1.53172e+08	2.92484e+07	b	1.1099e+09	4.40528e+08	b	4.11782e+08	2.00293e+08	b	1.26594e+06	1.26592e+06	a
Aspartate	53	L-Aspartic acid	amino acid	1510.94	232		L-Aspartic acid, N-(trimethylsilyl)-, bis(trimethylsilyl) ester	905	Aspartic acid (3TMS)	C00047	1288446891	9.48524e+08	9.73635e+08	3230166925	3821867272	2304318431	9.06109e+08	1172926844	6.69336e+08	3026731058	4799296119	6014809372	1164125544	1052379516	7.87513e+08	1.19387e+08	1.22942e+08	1.17044e+08	1.0702e+09	1.09363e+08	b	3.11878e+09	4.41604e+08	c	9.16124e+08	1.4546e+08	b	4613612183	8.67566e+08	c	1.00134e+09	1.11674e+08	b	1.19791e+08	1.71452e+06	a
Threonine	66	L-Threonine	amino acid	1377.23	73		N,O,O-Tris(trimethylsilyl)-L-threonine	930	Threonine (3TMS)	C00079	5.92642e+08	5.52362e+08	3.76185e+08	1404444937	2233140421	2196348752	6.65083e+08	9.04208e+08	5.40949e+08	1710616540	2632595757	2792462171	3.22414e+08	3.83611e+08	3.33881e+08	7.2001e+07	7.21203e+07	6.34481e+07	5.07063e+08	6.64642e+07	b	1.94464e+09	2.70309e+08	cd	7.03413e+08	1.06601e+08	bc	2378558156	3.37144e+08	d	3.46635e+08	1.87819e+07	b	6.91898e+07	2.87107e+06	a
Pyroglutamate	61	Pyroglutamic acid	amino acid	1496.8	255		L-Proline, 5-oxo-1-(trimethylsilyl)-, trimethylsilyl ester	916	Pyroglutamic acid (2TMS)	C01620	1225107015	1313338935	1213932983	3223686519	3034255017	2725321640	2787677937	4102175900	2170083089	5448342062	6009947877	4857529680	9.14819e+08	1101094197	1192056812	2.17569e+08	2.79506e+08	5.16109e+08	1.25079e+09	3.14389e+07	b	2.99442e+09	1.45238e+08	c	3.01998e+09	5.69713e+08	c	5.43861e+09	3.3271e+08	c	1.06932e+09	8.1593e+07	b	3.37728e+08	9.09648e+07	a
Glutamine	55	L-Glutamine	amino acid	1766.72	156		l-Glutamine, tris(trimethylsilyl) deriv.	874	Glutamine, DL- (3TMS)	C00064	4.02896e+08	2.79757e+08	1.53484e+08	6.39369e+08	9.76887e+08	1057970164	1.81328e+08	1.57333e+08	1.14831e+08	3.82536e+08	2.79864e+08	5.3808e+08	1.68858e+08	2.37808e+08	1.06512e+08	6.87368e+06	6.3704e+06	37.8749	2.78712e+08	7.20011e+07	b	8.91409e+08	1.28175e+08	b	1.51164e+08	1.9442e+07	b	4.0016e+08	7.50596e+07	b	1.71059e+08	3.79178e+07	b	4.41471e+06	2.21211e+06	a
Alanine	50	L-Alanine	amino acid	1088.46	334	116	l-Alanine, N-(trimethylsilyl)-, trimethylsilyl ester	923	Alanine (2TMS)	C00049	1898183854	2740596564	2618913500	7553369022	8931191888	10660518214	2473107353	2306261205	5.40448e+08	5597684563	3170618132	11699686246	1064998629	1363007500	1052799630	1.52884e+08	9.85869e+07	1.644e+08	2419231306	2.62881e+08	bc	9048359708	8.98868e+08	d	1.77327e+09	6.18291e+08	b	6.82266e+09	2.53717e+09	cd	1.16027e+09	1.01431e+08	b	1.38624e+08	2.02924e+07	a
Lysine	57	L-Lysine	amino acid	1849.23	174		L-Lysine, N2,N6,N6-tris(trimethylsilyl)-, trimethylsilyl ester	741	Lysine (3TMS)	C00046	1.60372e+08	1.26012e+08	1.65411e+08	4.19352e+08	3.73559e+08	4.16686e+08	1.05823e+08	2.95412e+08	1.90391e+08	3.77863e+08	378414020	5.06556e+08	5.69501e+07	8.8082e+07	5.12823e+07	3.28914e+07	2.84196e+07	2.56738e+07	1.50598e+08	1.2379e+07	b	4.03199e+08	1.48399e+07	b	1.97209e+08	5.48355e+07	b	4.20945e+08	4.28061e+07	b	6.54381e+07	1.14395e+07	b	2.89949e+07	2.10329e+06	a
Serine	78	Serine	amino acid	1352.51	277		Serine, N,O-bis(trimethylsilyl)-, trimethylsilyl ester	934	Serine (3TMS)	C00042	1019611120	9.37016e+08	6.18479e+08	1861893779	2164769070	1971096348	1992469013	3372716425	1783188749	4520673744	4350649533	3310829683	6.43788e+08	1010983473	6.95569e+08	7.01761e+07	1.65292e+08	1.0979e+08	8.58369e+08	1.22292e+08	b	1.99925e+09	8.85588e+07	bc	2.38279e+09	4.98636e+08	c	4.06072e+09	3.78143e+08	c	7.83447e+08	1.14746e+08	b	1.15086e+08	2.75851e+07	a
Norvaline	59	L-Norvaline	amino acid	1185.5	73		L-Norvaline, N-(trimethylsilyl)-, trimethylsilyl ester	754	Norvaline, DL- (2TMS)	C00148	2.6382e+08	2.99822e+08	2.87173e+08	583677761	7.18887e+08	8.49305e+08	3.95288e+08	334767033	4.17159e+08	9.12056e+08	9.93905e+08	5.75288e+08	1.43575e+08	140747355	1.1089e+08	3.27813e+07	4.05296e+07	1.52267e+07	2.83605e+08	1.05448e+07	bc	7.1729e+08	7.66842e+07	c	3.82405e+08	2.46414e+07	bc	8.27083e+08	1.28096e+08	c	1.31738e+08	1.04556e+07	b	2.95126e+07	7.48493e+06	a
Glycine	44	Glycine	amino acid	1303.64	370		Glycine, N,N-bis(trimethylsilyl)-, trimethylsilyl ester	892	Glycine (3TMS)	C01585	3.63448e+08	4.55344e+08	509991913	1208441701	9.14991e+08	8.53376e+08	1416899965	2837181473	1410900723	2677142042	3058457310	2102689724	2.22009e+08	3.34396e+08	3.29841e+08	5.4619e+07	1.52803e+08	1.63094e+08	4.42928e+08	4.27568e+07	b	9.9227e+08	1.0954e+08	c	1888327387	4.7443e+08	cd	2.61276e+09	2.77778e+08	d	2.95415e+08	3.67268e+07	b	1.23505e+08	3.4571e+07	a
Tyrosine	63	L-Tyrosine	amino acid	1934.12	218		L-Tyrosine, N,O-bis(trimethylsilyl)-, trimethylsilyl ester	915	Tyrosine (3TMS)	C00208	1.93837e+08	1.58509e+08	1.8704e+08	5.87892e+08	4.86619e+08	6.34922e+08	2.13845e+08	5.8621e+08	4.53544e+08	1018602801	7.21361e+08	8.4465e+08	6.81829e+07	5.30726e+07	6.41707e+07	5.09059e+07	4.80875e+07	3.1225e+07	1.79795e+08	1.08225e+07	bc	5.69811e+08	4.37555e+07	d	4.17866e+08	1.08963e+08	cd	8.61538e+08	8.62208e+07	d	6.18087e+07	4.51901e+06	ab	4.34061e+07	6.14467e+06	a
Phenylalanine	67	L-Phenylalanine	amino acid	1629.63	192		N,O-Bis-(trimethylsilyl)phenylalanine	901	Phenylalanine (2TMS)	C00712	1.28235e+08	1.26332e+08	1.14178e+08	327332025	3.85922e+08	4.0178e+08	1.89845e+08	2.03667e+08	1.29235e+08	4.32423e+08	3.70631e+08	4.64378e+08	129495055	8.31973e+07	9.83189e+07	3.4565e+07	3.29449e+07	2.24432e+07	1.22915e+08	4.40287e+06	bc	3.71678e+08	2.26407e+07	cd	1.74249e+08	2.28579e+07	bcd	4.22477e+08	2.75156e+07	d	1.0367e+08	1.36302e+07	b	2.99844e+07	3.7995e+06	a
Glutamate	41	L-Glutamic acid	amino acid	1614.59	246		Glutamic acid, N-(trimethylsilyl)-, bis(trimethylsilyl) ester, L-	921	Glutamic acid (3TMS)	C00025	1361911537	7.52491e+08	8.24639e+08	3235595038	2882098772	2651563501	4.79608e+08	3.86519e+08	2.41196e+08	2515937327	4164312950	3938230529	8.77404e+08	7.63713e+08	5.75311e+08	7.91601e+07	4.9237e+07	3.88574e+07	9.79681e+08	1.92247e+08	bc	2.92309e+09	1.69836e+08	cd	3.69107e+08	6.93719e+07	b	3539493602	5.15923e+08	d	7.38809e+08	8.80911e+07	b	5.57515e+07	1.20817e+07	a
Ornithine	69	Ornithine	amino acid	1609.24	142		Ornithine, tri-TMS	794	Ornithine (3TMS)	C00026	8.76244	15.9247	1.39134e+07	4.4442e+07	4.27247e+07	6.71588e+07	9.30043	9.20475e+07	4.35712e+07	1.2874e+08	1.3702e+08	1.06529e+08	1.32754e+07	1.44027e+07	1.64598e+07	7.67024	10.7269	37.8749	4.63782e+06	4.6378e+06	ab	5.14418e+07	7.8741e+06	c	4.52062e+07	2.65844e+07	bc	1.24096e+08	9.10313e+06	c	1.47127e+07	932236	c	18.7574	9.59942	a
GABA	17	4-Aminobutyric acid (GABA)	amino acid	1526.01	489	174	Butanoic acid, 4-[bis(trimethylsilyl)amino]-, trimethylsilyl ester	932	Butanoic acid, 4-amino- (3TMS)	C00333	4223708720	2744799153	3607317332	14116807452	11991305308	11394784251	2744675103	1545042422	1716827650	7329330176	12572889075	16015585991	2480710894	1554249393	1464054655	4.38567e+08	397165847	2.77825e+08	3.52528e+09	4.28891e+08	b	1.2501e+10	8.26069e+08	c	2002181725	3.74544e+08	b	1.19726e+10	2.52541e+09	c	1.833e+09	3.24898e+08	b	3.71186e+08	4.81862e+07	a
Aconitate	3	trans-Aconitic acid	carboxylic acid	1747.84	229		1-Propene-1,2,3-tricarboxylic acid, tris(trimethylsilyl) ester, (Z)-	879	Aconitic acid, trans- (3TMS)	C00122	5.60899e+07	5.34441e+07	3.83337e+07	6.07083e+08	3.09089e+08	4.1562e+08	3.08557e+07	6.06521e+07	2.31724e+07	3.41589e+07	5.03689e+07	1.04115e+08	7.9854e+06	8.57694e+06	8.20563e+06	4.18496e+06	3.47516e+06	6.26799e+06	4.92892e+07	5.53075e+06	b	4.43931e+08	8.71806e+07	c	3.82267e+07	1.143e+07	b	6.28809e+07	2.11414e+07	b	8.25599e+06	172609	b	4.6427e+06	838075	a
Fumarate	4	Fumaric acid	carboxylic acid	1346.8	245		2-Butenedioic acid (E)-, bis(trimethylsilyl) ester	918	Fumaric acid (2TMS)	C01384	1.6299e+08	2.59042e+08	2.14432e+08	9.76444e+08	8.80264e+08	9.94314e+08	8.89876e+07	2.71077e+08	2.31562e+08	3.83645e+08	784561959	1130997712	103159107	1.41253e+08	1.67846e+08	6.97616e+07	7.48097e+07	1.8977e+08	2.12155e+08	2.77512e+07	b	9.50341e+08	3.5416e+07	c	1.97209e+08	5.52998e+07	b	7.66402e+08	2.15933e+08	c	1.37419e+08	1.87716e+07	ab	1.11447e+08	3.91886e+07	a
Citrate	1	Citric acid	carboxylic acid	1804.71	273		1,2,3-Propanetricarboxylic acid, 2-[(trimethylsilyl)oxy]-, tris(trimethylsilyl) ester	866	Citric acid (4TMS)	C00158	4946198886	8523056188	7180264541	27268932369	9110918242	14872892839	3753216965	8981847450	5330146358	6840412970	6650799889	11158572119	7.49081e+08	9.21438e+08	9.77207e+08	504606539	2.99388e+08	4.18433e+08	6883173205	1.04318e+09	cd	1.70842e+10	5.35711e+09	d	6.02174e+09	1.54848e+09	c	8.21659e+09	1.47201e+09	cd	8.82575e+08	6.86613e+07	b	4.07476e+08	5.94942e+07	a
Deoxytetronate	15	3-Deoxytetronic acid	carboxylic acid	1403.98	103		Butanoic acid, 2,4-bis[(trimethylsilyl)oxy]-, trimethylsilyl ester	878	Butanoic acid, 2,4-dihydroxy- (3TMS)	HMDB0000360	4.33321e+07	1.08165e+08	6.05655e+07	5.27923e+08	4.90248e+08	4.37637e+08	160718601	9.60053e+07	1.36869e+08	5.6249e+08	1677639790	2213829897	1.42144e+08	1.37864e+08	1.31689e+08	4.93984e+07	4.07281e+07	4.19437e+07	7.06874e+07	1.93878e+07	ab	4.8527e+08	2.61819e+07	c	1.31198e+08	1.88951e+07	b	1.48465e+09	4.86369e+08	d	1.37232e+08	3.0346e+06	b	4.40234e+07	2.71032e+06	a
Methylsuccinate	14	Methylsuccinic acid	carboxylic acid	1345.09	147	259	Butanedioic acid, methylene-, bis(trimethylsilyl) ester	862	Maleic acid, 2-methyl- (2TMS)	HMDB0001844	1.24097e+08	1.41192e+08	9.91306e+07	3.95148e+08	2.19675e+08	229267093	7.4906e+07	1.53998e+08	1.42731e+08	7.72813e+07	1.22681e+08	2.04089e+08	5.07177e+07	8.8184e+07	1.00268e+08	4.18868e+07	4.47797e+07	1.07769e+08	1.21473e+08	1.22126e+07	b	2.81363e+08	5.69596e+07	c	1.23878e+08	2.47012e+07	b	1.34684e+08	3.70949e+07	b	7.97231e+07	1.49163e+07	a	6.4812e+07	2.14949e+07	a
Malate	12	Malic acid	carboxylic acid	1478.99	399	245	Butanedioic acid, [(trimethylsilyl)oxy]-, bis(trimethylsilyl) ester	917	Malic acid (3TMS)	C00156	318139763	8.05131e+08	7.17899e+08	2100860494	1481219041	7.70746e+08	285627778	7.68034e+08	8.01257e+08	1062619313	2378265994	1344892730	1.14243e+08	2.64488e+08	1.24844e+08	4.47277e+07	4.39453e+07	4.97837e+07	6.13723e+08	1.49922e+08	c	1.45094e+09	3.84269e+08	d	6.18306e+08	1.66615e+08	c	1.59526e+09	3.99893e+08	d	1.67859e+08	4.84117e+07	b	4.61522e+07	1.82972e+06	a
Maleate	5	Maleic acid	carboxylic acid	1300.72	245		2-Butenedioic acid (Z)-, bis(trimethylsilyl) ester	918	Maleic acid (2TMS)	C01728	1.11083e+07	2.31549e+07	1.75795e+07	4.6647e+07	2.6467e+07	1.79766e+07	7.58587e+06	2.5845e+07	2.77846e+07	1.90385e+07	4.08958e+07	5.17296e+07	1.15875e+07	1.98267e+07	2.68769e+07	8.48118e+06	8.96422e+06	2.13581e+07	1.72809e+07	3.48076e+06	b	3.03635e+07	8.50263e+06	cd	2.04051e+07	6.43405e+06	bc	3.72213e+07	9.6143e+06	d	1.94304e+07	4.41811e+06	bc	1.29345e+07	4.21411e+06	a
Tartarate	49	L-tartaric acid	carboxylic acid	1629.04	292		L-(+)-Tartaric acid, bis(trimethylsilyl) ether, bis(trimethylsilyl) ester	924	Tartaric acid (4TMS)	C00152	6.56586e+06	1.80859e+07	1.72705e+07	8.3986e+07	7.69506e+07	4.03606e+07	6.94883e+07	6.37452e+07	9.89006e+07	1.35057e+08	1.44723e+08	1.3606e+08	1.4765e+08	1.5913e+08	1.89118e+08	5.35822e+07	3.81738e+07	4.34249e+07	1.39741e+07	3.71159e+06	a	6.70991e+07	1.35226e+07	bc	7.7378e+07	1.08882e+07	bcd	1.38613e+08	3.0686e+06	cd	1.65299e+08	1.2362e+07	d	4.50603e+07	4.52255e+06	b
Hexanoate	42	Hexanoic acid	carboxylic acid	1395.4	116		Hexanoic acid, 3-trimethylsilyloxy, trimethylsilyl ester	721	Hexanoic acid (1TMS)	C00532	9.38198e+06	1.18373e+07	4.35678e+06	4.424e+07	3.85662e+07	6.67664e+07	6.73491e+06	6.75113e+06	5.24847e+06	2.49647e+07	2.48335e+07	2.11875e+07	2.80204e+06	4.97173e+06	5.9255e+06	7.67024	10.7269	2.4808e+06	8.52534e+06	2.2015e+06	b	4.98575e+07	8.61163e+06	b	6.24484e+06	498208	b	2.36619e+07	1.23777e+06	b	4.56642e+06	924158	b	826939	826930	a
Galactarate	40	Galactaric acid	carboxylic acid	2030.47	333		Galactaric acid, 2,3,4,5-tetrakis-O-(trimethylsilyl)-, bis(trimethylsilyl) ester	781	Galactaric acid (6TMS)	C00879	3.14054e+06	4.63191e+06	4.50497e+06	2.40137e+07	2.00287e+07	3.15015e+07	5.2318e+06	2.82999e+06	3.50747e+06	1.53933e+07	1.57787e+07	1.88984e+07	2.95982e+06	3.22114e+06	3.56971e+06	7.67024	10.7269	37.8749	4.09247e+06	477375	b	2.51813e+07	3.36298e+06	c	3.85642e+06	714960	b	1.66901e+07	1.10972e+06	c	3.25023e+06	176660	b	18.7574	9.59942	a
4-Hydroxybenzoate	11	4-hydroxybenzoic acid	carboxylic acid	1633.29	223		Benzoic acid, 4-[(trimethylsilyl)oxy]-, trimethylsilyl ester	703	Benzoic acid, 4-hydroxy- (2TMS)	C09771	1.03541e+07	1.8625e+07	1.61052e+07	2.62707e+07	1.46084e+07	1.78677e+07	8.89505e+06	1.65138e+07	1.55178e+07	1.20888e+07	2.19703e+07	2.30244e+07	8.75116e+06	1.63635e+07	1.87887e+07	7.52947e+06	1.00792e+07	3.44913e+07	1.50281e+07	2.4476e+06	bc	1.95823e+07	3.47404e+06	d	1.36422e+07	2.39094e+06	ab	1.90278e+07	3.48282e+06	cd	1.46345e+07	3.02382e+06	ab	1.73667e+07	8.5939e+06	a
Hydroxycyclohexanate	2	1-Hydroxycyclohexane-1-carboxylic acid	carboxylic acid	1632.6	171		1-Hydroxycyclohexane-1-carboxylic acid, bis(trimethylsilyl)	721	NA	C02341	1.04981e+08	2.91845e+08	1.73269e+08	240999471	1.42537e+08	1.44514e+08	1.98371e+08	7.04417e+07	7.13433e+07	1.17998e+08	1.11358e+08	1.40354e+08	9.03999e+07	4.24496e+07	5.35839e+07	2.34326e+07	1.11086e+07	1.17242e+07	1.90032e+08	5.45902e+07	b	1.76017e+08	3.24963e+07	b	1.13385e+08	4.24937e+07	b	1.23236e+08	8.7707e+06	b	6.21445e+07	1.44888e+07	b	1.54218e+07	4.00934e+06	a
2-oxoglutarate	70	2-oxo-glutaric acid	carboxylic acid	1572.85	198		Pentanedioic acid, 2-(methoxyimino)-, bis(trimethylsilyl) ester	706	Glutaric acid, 2-oxo- (1MEOX) (2TMS) MP	C00258	7.26772e+07	7.79511e+07	7.12309e+07	188917887	2.08385e+08	1.38107e+08	5.67559e+07	3.21833e+07	2.60196e+07	2.15188e+08	2.80874e+08	4.33426e+08	3.15063e+07	1.04764e+07	1.18211e+07	1.20143e+07	4.97219e+06	5.50453e+06	7.39531e+07	2.04216e+06	cd	1.7847e+08	2.09492e+07	de	3.83196e+07	9.38831e+06	bc	3.09829e+08	6.46418e+07	e	1.79346e+07	6.79694e+06	ab	7.49701e+06	2.26387e+06	a
Succinate	13	Succinic acid	carboxylic acid	1298	247	147	Butanedioic acid, bis(trimethylsilyl) ester	889	Succinic acid (2TMS)	C00149	9.12172e+07	1.35148e+08	86968217	1.7078e+08	3.24111e+08	1.35112e+08	3.51376e+07	4.04305e+07	3.49159e+07	1.01599e+08	1.41763e+08	2.5358e+08	6.31348e+07	2.83379e+07	2.28883e+07	1.16487e+07	1.17788e+07	1.67087e+07	1.04445e+08	1.54007e+07	c	2.10001e+08	5.79766e+07	c	3.6828e+07	1.8024e+06	b	1.65647e+08	4.54696e+07	c	3.81203e+07	1.26058e+07	b	1.33787e+07	1.66543e+06	a
Oleate	68	Oleic acid	fatty acid	2190	339		Oleic acid, trimethylsilyl ester	848	Octadecenoic acid, 9-(Z)- (1TMS)	C00077	3.16645e+06	2.40062e+06	3.30557e+06	20.2817	9.92739	10.0037	1.76798e+06	1.71329e+06	15.1282	898667	2.71691e+06	4.16797e+06	7.37616	16.8919	1.99783e+06	1.01057e+06	2.14921e+06	2.17987e+06	2.95755e+06	281346	c	13.4043	3.43878	a	1.16043e+06	580422	bc	2.59452e+06	945748	c	665950	665938	ab	1.77989e+06	384760	c
Ribonate	73	Ribonic acid	sugar acid	1750.73	292		Ribonic acid, 2,3,4,5-tetrakis-O-(trimethylsilyl)-, trimethylsilyl ester	811	Ribonic acid (5TMS)	HMDB0042008	4.57443e+07	9.78987e+07	7.91659e+07	3.1301e+08	2.29719e+08	3.40667e+08	4.35845e+07	5.54457e+07	4.00084e+07	1.27445e+08	1.53176e+08	1.71182e+08	3.1002e+07	2.06948e+07	2.69992e+07	1.08627e+07	9.12757e+06	6.65082e+06	7.42696e+07	1.52534e+07	cd	2.94465e+08	3.3343e+07	e	4.63462e+07	4.66541e+06	bc	1.50601e+08	1.26912e+07	de	2.6232e+07	3.00007e+06	b	8.88035e+06	1.22212e+06	a
L-Threonate	62	L-Threonic acid	sugar acid	1545.35	292		L-Threonic acid, tris(trimethylsilyl) ether, trimethylsilyl ester	909	Threonic acid (4TMS)	C00082	6.88899e+07	1.41798e+08	1.07781e+08	5.00796e+08	435080918	4.45521e+08	8.20793e+07	5.32212e+07	3.71072e+07	250833848	2.71344e+08	3.27985e+08	6.71165e+07	2.23615e+07	4.11493e+07	3.68166e+07	3.16719e+07	2.80613e+07	1.06156e+08	2.10624e+07	bc	4.60466e+08	2.03889e+07	d	5.74692e+07	1.31549e+07	ab	2.83388e+08	2.30714e+07	cd	4.35425e+07	1.29749e+07	ab	3.21832e+07	2.54034e+06	a
D-Mannitol	32	D-Mannitol	polyol, sugar alcohol	1913.17	319		D-Mannitol, 1,2,3,4,5,6-hexakis-O-(trimethylsilyl)-	764	Mannitol (6TMS)	C03844	2.22498e+08	2.11432e+08	1.58128e+08	1.94622e+08	1.88069e+08	2.01188e+08	5.68018e+07	6.38992e+07	8.38111e+07	1.35384e+08	2.50201e+08	2.29841e+08	5.9704e+07	8.16395e+07	6.52926e+07	1.31531e+07	13232787	3.9846e+07	1.97353e+08	1.9871e+07	c	1.94627e+08	3.78718e+06	c	6.81707e+07	8.08413e+06	b	2.05142e+08	3.53708e+07	c	6.88787e+07	6.58119e+06	b	2.20773e+07	8.88436e+06	a
D-Arabitol	23	D-(+)-Arabitol	polyol, sugar alcohol	1669.6	319		D-(+)-Arabitol, pentakis(trimethylsilyl) ether	843	Arabitol (5TMS)	C00333	1.99391e+07	2.03202e+07	2.21558e+07	9.37991e+07	9.27347e+07	1.31502e+08	1.34764e+07	1.74537e+07	1.19145e+07	8.54863e+07	2.21955e+07	4.23224e+07	1.98749e+07	9.23897e+06	1.69534e+07	5.24116e+06	4.78221e+06	5.3058e+06	2.0805e+07	684275	b	1.06012e+08	1.27488e+07	c	1.42815e+07	1.64893e+06	ab	5.00014e+07	1.86696e+07	bc	1.53558e+07	3.17255e+06	ab	5.10972e+06	164815	a
L-Arabitol	45	L-(-)-Arabitol	polyol, sugar alcohol	1707.57	307		L-(-)-Arabitol, pentakis(trimethylsilyl) ether	901	Arabitol (5TMS)	C00507	3.72494e+07	4.4696e+07	5.66064e+07	1.4656e+08	1.12358e+08	1.75683e+08	3.09104e+07	3.74459e+07	4.22601e+07	8.6939e+07	8.82616e+07	9.6811e+07	7.76623e+07	5.20734e+07	114732145	7.44184e+07	4.5815e+07	9.28925e+07	4.61839e+07	5.63718e+06	ab	1.44867e+08	1.83001e+07	c	3.68721e+07	3.28892e+06	a	9.06705e+07	3.09386e+06	bc	8.14893e+07	1.8189e+07	abc	7.1042e+07	1.36945e+07	ab
D-Pinitol	34	D-Pinitol	polyol, sugar alcohol	1924.07	217		D-Pinitol, pentakis(trimethylsilyl) ether	713	Pinitol, D- (5TMS)	C06468	132845921	1.09428e+08	1.0076e+08	2.7537e+08	4.93861e+08	3.45358e+08	9.94064e+07	2.24331e+07	4.13387e+07	2.62257e+08	9.08438e+08	3.58804e+08	2.16759e+08	8.77809e+07	1.23527e+08	5.60288e+07	2.59661e+07	2.67235e+07	1.14344e+08	9.58317e+06	abc	3.7153e+08	6.44162e+07	c	5.43927e+07	2.31591e+07	ab	5.09833e+08	2.01242e+08	c	1.42689e+08	3.84458e+07	bc	3.62395e+07	9.89707e+06	a
Maltose 1	8	Maltose	sugar	3129.2	378		4-O-α-Galactopyranosyl-D-mannopyranose, octakis(trimethylsilyl) ether (isomer 2)	871	Maltose (1MEOX) (8TMS) MP	C00334	7.45484e+08	5.56906e+08	7.19614e+08	2542945757	2414205379	5040219873	1.9743e+08	4.10096e+08	2.5464e+08	1130841011	1084750087	9.75084e+08	3.0959e+08	8.74476e+07	2.03472e+08	1.37103e+08	9.8411e+07	1.00362e+08	6.74001e+08	5.90221e+07	c	3332457003	8.5469e+08	d	2.87389e+08	6.35376e+07	d	1.06356e+09	4.61946e+07	c	2.0017e+08	6.41482e+07	ab	1.11959e+08	1.25846e+07	a
Xylulose	76	Xylulose	sugar	1574.9	117		Xylulose tetrakis(trimethylsilyl)-	751	Xylulose (4TMS)	C00310	2.76712e+08	3.43108e+08	2.87929e+08	6936614487	4889701603	6317431479	3.89131e+08	717762668	3.76549e+08	3204562556	2487504092	1792398230	1.91626e+08	285555669	4.55639e+08	9.70605e+07	6.12163e+07	1.06049e+08	3.02583e+08	2.05195e+07	b	6.04792e+09	6.06064e+08	d	4.94481e+08	1.117e+08	b	2494821626	4.07673e+08	c	3.1094e+08	7.72634e+07	b	8.81087e+07	1.36943e+07	a
D-Mannopyranose	33	D-Mannopyranose	sugar	2383.3	436		α-D-Mannopyranose, 1,2,3,4,6-pentakis-O-(trimethylsilyl)-	916	NA	C00159	7.64621e+08	7.62373e+08	4.83349e+08	2052720089	1204066367	1541607546	2.94777e+08	5.04436e+08	2.61123e+08	1.90482e+08	1.80315e+08	2.05243e+08	1.01843e+08	1.43223e+08	2.64089e+08	5.46061e+07	4.11508e+07	9.308e+07	6.70114e+08	9.33847e+07	d	1.59946e+09	2.46687e+08	e	3.53445e+08	7.61178e+07	cd	1.92013e+08	7.23675e+06	bc	1.69718e+08	4.86739e+07	b	6.29456e+07	1.55598e+07	a
DL-Arabinose	31	DL-Arabinose	sugar	1646.29	217		DL-Arabinose, tetrakis(trimethylsilyl) ether, methyloxime	878	Arabinose (1MEOX) (4TMS) MP	C00392	4.16933e+08	5.01743e+08	6.68796e+08	1079388727	5.60262e+08	4.87455e+08	1.99288e+08	1.97171e+08	2.70195e+08	744330834	8.19533e+08	1176800590	2.04141e+08	2.46959e+08	2.04482e+08	9.75571e+07	5.12295e+07	9.4049e+07	5.29157e+08	7.39875e+07	c	7.09035e+08	1.86366e+08	c	2.22218e+08	2.39963e+07	b	9.13555e+08	1.33401e+08	c	2.18527e+08	1.42163e+07	b	8.09452e+07	1.48923e+07	a
D-Ribofuranose 1	21	D-(-)-Ribofuranose (isomer 1)	sugar	1649.64	273	217	D-(-)-Ribofuranose, tetrakis(trimethylsilyl) ether (isomer 1)	755	Ribose (1MEOX) (4TMS) BP	C16639	1118176657	1333441671	1119816474	1619051369	1265841363	1582315193	2.65596e+08	487336696	7.18276e+08	5.05979e+08	1735701189	1266257946	3.92129e+08	2.50592e+08	5.96448e+08	5.71276e+07	4.13057e+07	3.75151e+08	1.19048e+09	7.14833e+07	c	1.48907e+09	1.12117e+08	c	4.90403e+08	1.30686e+08	b	1.16931e+09	3.58284e+08	c	4.13056e+08	1.00387e+08	b	1.57861e+08	1.08741e+08	a
D-Galacturonate	24	D-(+)-Galacturonic acid	sugar	2369.4	91	217	D-(+)-Galacturonic acid, O-pentakis(trimethylsilyl) deriv.	707	Galacturonic acid (1MEOX) (5TMS) MP	C00095	6.58311e+07	7.99263e+07	7.48594e+07	1.87243e+08	2.06725e+08	218816111	4.26277e+07	4.09057e+07	3.99927e+07	1.62206e+08	1.77137e+08	2.40542e+08	7.02632e+07	3.78499e+07	5.30803e+07	1.79532e+07	1.59913e+07	2.38798e+07	7.35389e+07	4.12215e+06	b	2.04261e+08	9.19726e+06	c	4.11754e+07	772536	b	1.93295e+08	2.40137e+07	c	5.37311e+07	9.36258e+06	b	1.92747e+07	2.37114e+06	a
D-Fructose	18	D-(-)-Fructose	sugar	1863.13	307		D-(-)-Fructose, pentakis(trimethylsilyl) ether, methyloxime (syn)	916	Fructose (1MEOX) (5TMS) MP	C00085	294875202	3.12956e+08	4.10999e+08	1031399778	1775307427	5.88412e+08	3.94834e+08	285791354	2.70998e+08	1033725262	7.01664e+08	1505440863	363534878	5.74386e+08	3.98769e+08	7.54487e+07	7.27331e+07	4.09649e+07	3.3961e+08	3.60739e+07	b	1.13171e+09	3.46279e+08	b	3.17208e+08	3.90473e+07	b	1.08028e+09	2.33195e+08	b	4.45563e+08	6.52093e+07	b	6.30489e+07	1.10698e+07	a
D-Psicose	36	D-Psicose	sugar	1863.13	103	217	D-Psicose, pentakis(trimethylsilyl) ether, methyloxime (anti)	921	Fructose (1MEOX) (5TMS) BP	C00121	1476798874	1510521066	2255232056	4428038521	6961718054	3252213233	2353996373	1571236442	1546185831	4586861015	3938524191	7994422342	1949050140	3706676406	2440955106	4.27177e+08	391861499	2.28735e+08	1747517332	2.54044e+08	b	4.88066e+09	1.09449e+09	b	1.82381e+09	2.65194e+08	b	5506602516	1.25791e+09	b	2698893884	5.23518e+08	b	3.49258e+08	6.11176e+07	a
β-D-Glucopyranoside	77	Ethyl-α-D-glucopyranoside	sugar	2425.1	235		Ethyl 2,3,4,6-tetrakis-O-(trimethylsilyl)-D-glucopyranoside	813	NA	C00284	3.64882e+08	1027191474	7.07537e+08	1075943676	7.86509e+08	9.35099e+08	6.62826e+08	7.86425e+08	5.8278e+08	7.40404e+08	662849508	821707396	3.74701e+08	3.01355e+08	3.46401e+08	1.66241e+08	7.78098e+07	1.19116e+08	6.9987e+08	1.91231e+08	bc	9.32517e+08	8.35626e+07	c	6.77344e+08	5.92335e+07	bc	7.41654e+08	4.58626e+07	bc	3.40819e+08	2.13565e+07	b	1.21056e+08	2.55463e+07	a
D-Lyxofuranose	19	D-(-)-Lyxofuranose	sugar	1752	217		D-(-)-Lyxofuranose, tetrakis(trimethylsilyl) ether	835	Glucopyranose [-H20] (4TMS)	C16639	9.55894e+07	1.22261e+08	1.67274e+08	2.82487e+08	2.56436e+08	2.37192e+08	357417251	1.32556e+08	1.03347e+08	3.75144e+08	6.68088e+08	1248742053	4.52347e+08	4.03548e+08	4.76999e+08	126580156	1.41729e+08	2.66581e+08	1.28375e+08	2.0918e+07	a	2.58705e+08	1.31247e+07	ab	1.97773e+08	8.02661e+07	ab	7.63991e+08	2.56704e+08	c	4.44298e+08	2.1582e+07	bc	1.78297e+08	4.43584e+07	a
L-Rhamnopyranose	48	L-(+)-Rhamnopyranose	sugar	1599.4	204		L-(+)-Rhamnopyranose, tetrakis(trimethylsilyl) ether	758	NA	C00041	8.26855e+07	1.21182e+08	1.3629e+08	2.5612e+08	1.76744e+08	331448505	2.93201e+07	1.18591e+08	5.85554e+07	1.45583e+08	1.97935e+08	1.49067e+08	2.36739e+07	3.44e+07	4.35887e+07	4.54222e+06	10.7269	37.8749	1.13386e+08	1.59578e+07	b	2.54771e+08	4.46645e+07	b	6.88223e+07	2.62767e+07	b	1.64195e+08	1.68998e+07	b	3.38875e+07	5.75461e+06	b	1.51409e+06	1.51407e+06	a
Fucopyranose	46	α-L-(-)-Fucopyranose	sugar	2967	91		α-L-(-)-Fucopyranose, tetrakis(trimethylsilyl) ether	743	NA	C20835	3.29557e+08	9.80958e+07	7.76168e+07	5.84081e+08	4.19243e+08	8.75966e+08	4.98706e+07	8.98908e+07	3.81513e+07	6.53685e+07	3.21056e+07	2.54715e+07	5.60367e+06	2.30587e+07	4.584e+07	3.35121e+06	10.7269	37.8749	1.68423e+08	8.07836e+07	b	6.2643e+08	1.33534e+08	b	5.93042e+07	1.5663e+07	b	4.09819e+07	1.23428e+07	b	2.48341e+07	1.16491e+07	b	1.11709e+06	1.11706e+06	a
D-Gluconate	28	D-Gluconic acid	sugar	1970.6	413	319	D-Gluconic acid, 2,3,4,5,6-pentakis-O-(trimethylsilyl)-, trimethylsilyl ester	813	Gluconic acid (6TMS)	C00031	1.5419e+07	1.31364e+07	1.38501e+07	3.97859e+07	7.46411e+07	6.69641e+07	1.473e+07	1.26948e+07	1.32268e+07	4.66923e+07	4.03031e+07	6.24148e+07	1.63773e+07	5.14447e+06	1.22879e+07	3.85171e+06	4.68489e+06	2.78024e+06	1.41352e+07	674156	bc	6.04637e+07	1.05738e+07	d	1.35505e+07	609412	bc	4.98034e+07	6.56992e+06	cd	1.12699e+07	3.28233e+06	ab	3.77228e+06	551257	a
Maltose 2	64	Maltose	sugar	2745.49	361	204	Maltose, octakis(trimethylsilyl) ether, methyloxime (isomer 2)	758	Maltose (1MEOX) (8TMS) BP	C00137	2.70195e+07	2.83239e+07	3.28507e+07	7.85397e+07	1.09316e+08	1.069e+08	1.727e+07	2.37121e+07	3.78108e+07	6.54123e+07	3.25725e+07	7.39353e+07	3.212e+07	6.14939e+06	1.77825e+07	4.51811e+06	7.31468e+06	1.50993e+07	2.9398e+07	1.76693e+06	bc	9.8252e+07	9.8808e+06	d	2.62643e+07	6.06538e+06	bc	5.73067e+07	1.26095e+07	cd	1.8684e+07	7.5106e+06	ab	8.97737e+06	3.16564e+06	a
D-Ribofuranose 2	22	D-(-)-Ribofuranose (isomer 2)	sugar	1665.99	217		D-(-)-Ribofuranose, tetrakis(trimethylsilyl) ether (isomer 2)	829	Ribose (1MEOX) (4TMS) MP	C01904	3.21319e+08	4.5859e+08	3.55785e+08	8.97514e+08	6.40066e+08	8.11855e+08	1125844842	5.29527e+08	3.42795e+08	4.7993e+08	9.49846e+08	1214681080	6.94255e+08	6.59093e+08	7.84758e+08	2.75411e+08	2.31284e+08	4.64986e+08	3.78565e+08	4.12312e+07	ab	7.83145e+08	7.56925e+07	b	6.66056e+08	2.3613e+08	ab	8.81486e+08	2.14841e+08	b	7.12702e+08	3.74303e+07	b	3.23894e+08	7.1687e+07	a
D-Galactose	26	D-Galactose	sugar	2104.7	319		d-Galactose, 2,3,4,5,6-pentakis-O-(trimethylsilyl)-, o-methyloxyme, (1Z)-	838	Galactose (1MEOX) (5TMS) MP	C00446	2.44157e+07	4.13216e+07	4.03986e+07	1.17372e+08	1.03933e+08	154344302	2.56023e+07	2.42097e+07	1.66866e+07	6.64297e+07	2.10653e+07	4.43007e+07	1.45428e+07	9.53655e+06	1.38369e+07	5.03584e+06	10.7269	37.8749	3.53786e+07	5.48795e+06	b	1.25216e+08	1.50718e+07	b	2.21662e+07	2.76912e+06	b	4.39319e+07	1.30969e+07	b	1.26388e+07	1.56444e+06	b	1.67863e+06	1.6786e+06	a
L-Arabinopyranose	51	α-L-Arabinopyranose	sugar	1605.7	204		α-L-Arabinopyranose, 1,2,3,4-tetrakis-O-(trimethylsilo)-	706	NA	C00259	8.76244	15.9247	1.49557e+07	2.48265e+07	2.75673e+07	3.5337e+07	3.07153e+07	2.12099e+07	1.86858e+07	4.30722e+07	9.45996e+07	5.99416e+07	4.43856e+07	2.66281e+07	3.1192e+07	1.56677e+07	1.18828e+07	1.85965e+07	4.98525e+06	4.98524e+06	a	2.92436e+07	3.14775e+06	b	2.3537e+07	3.66238e+06	b	6.58712e+07	1.51673e+07	b	3.40685e+07	5.32409e+06	b	1.53823e+07	1.94332e+06	b
D-Glucose	30	D-Glucose	sugar	1899.05	319		d-Glucose, 2,3,4,5,6-pentakis-O-(trimethylsilyl)-, o-methyloxyme, (1E)-	908	Glucose (1MEOX) (5TMS) BP	C00216	3.85154e+08	5.18251e+08	4.43929e+08	2090794061	2486109163	2162976738	5.00885e+08	2.01288e+08	2.42955e+08	1503344931	9.16123e+08	2032505253	1799459376	444432170	1099033206	6.99782e+08	2.95351e+08	4.94117e+08	4.49111e+08	3.85091e+07	ab	2246626654	1.21541e+08	c	3.15043e+08	9.36963e+07	a	1.48399e+09	3.22417e+08	bc	1.11431e+09	3.91237e+08	abc	4.96417e+08	1.16755e+08	ab
Mannobiose	6	Mannobiose	sugar	2613.4	217		3-α-Mannobiose, octakis(trimethylsilyl) ether (isomer 1)	863	NA	C00334	7.62228e+07	2.28877e+07	2.99697e+07	6.00796e+07	1.33608e+08	2.73602e+08	6.08856e+06	3.29752e+08	3.36184e+08	4.26549e+08	4.69884e+08	3.2435e+08	3.39296e+08	6.55803e+08	7.00377e+08	8.17006e+07	4.15636e+07	2.88957e+07	4.30267e+07	1.67235e+07	a	1.55763e+08	6.26259e+07	ab	2.24008e+08	1.08976e+08	ab	4.06928e+08	4.31423e+07	b	5.65159e+08	1.13662e+08	b	5.072e+07	1.59161e+07	a
Galactose phosphate	27	D-Galactose phosphate	sugar	2328.97	387		d-Galactose, 2,3,4,5-tetrakis-O-(trimethylsilyl)-, O-methyloxime, 6-[bis(trimethylsilyl) phosphate]	742	Glucose-6-phosphate (1MEOX) (6TMS) BP	C00257	6.16757e+06	15.9247	1.49027e+06	4.07997e+06	1.93942e+07	1.69192e+07	1.35348e+06	13.093	15.1282	1.31059e+07	7.79172e+06	2.33892e+07	1.34521e+07	3.96845e+06	4.8752e+06	7.67024	627932	37.8749	2.55262e+06	1.85797e+06	ab	1.34644e+07	4.74631e+06	b	451168	451154	a	1.47623e+07	4.57814e+06	b	7.43193e+06	3.02147e+06	b	209326	209303	a
D-Lyxopyranose	20	α-D-(-)-Lyxopyranose	sugar	2454.8	204		α-D-(-)-Lyxopyranose, tetrakis(trimethylsilyl) ether	719	NA	C00476	4.23284e+07	1.90099e+07	1.25952e+07	4.12379e+07	5.33938e+07	8.12417e+07	1.17438e+07	1.84722e+07	1.25573e+07	8.47387e+06	16.2739	17.9098	2.31214e+06	1.00581e+07	18.1066	7.67024	10.7269	37.8749	2.46445e+07	9.03379e+06	c	5.86245e+07	1.18406e+07	c	1.42578e+07	2.12026e+06	c	2.82463e+06	2.82462e+06	ab	4.1234e+06	3.04147e+06	bc	18.7574	9.59942	a
Sucrose	75	Sucrose	sugar	2622.87	363		Sucrose, octakis(trimethylsilyl) ether	849	Sucrose (8TMS)	C00089	2767099152	3968667008	3349264090	6557396197	3909059294	3586735905	1006742392	3824792686	3028445716	2.50478e+08	4.91425e+08	4.86277e+08	2.08487e+07	4.35054e+07	5.57227e+07	1.58878e+07	5.26251e+06	1.25802e+07	3361676750	3.46918e+08	d	4684397132	9.41111e+08	d	2619993598	8.38744e+08	d	4.09393e+08	7.94715e+07	c	4.00256e+07	1.02165e+07	b	1.12435e+07	3.13923e+06	a
Aucubin	10	Aucubin	sugar derivative	2816.5	355		Aucubin, hexakis(trimethylsilyl) ether	718	NA	C00160	9.05853e+06	9.72639e+06	1.15139e+07	4.91281e+07	3.67902e+07	6.01584e+07	4.19573e+06	1.0515e+07	6.71443e+06	8.05379e+06	7.59096e+06	7.67823e+06	2.53822e+06	3.38693e+06	5.99648e+06	7.67024	10.7269	37.8749	1.00996e+07	732964	c	4.86922e+07	6.74934e+06	d	7.14171e+06	1.83667e+06	c	7.77433e+06	141985	c	3.97388e+06	1.04056e+06	b	18.7574	9.59942	a
Levoglucosan	54	Levoglucosan	sugar derivative	1696.9	204		Levoglucosan, tris(trimethylsilyl)-	704	Glucose, 1,6-anhydro-, beta- (3TMS)	C00047	2.20069e+07	4.23687e+07	2.89956e+07	5.8203e+07	3.86153e+07	3.50146e+07	4.08347e+07	3.45729e+07	3.03842e+07	3.96976e+07	8.2202e+07	1.08658e+08	4.42547e+07	5.42868e+07	6.60285e+07	2.27879e+07	2.9493e+07	7.34508e+07	3.11237e+07	5.97347e+06	a	4.39443e+07	7.20472e+06	ab	3.52639e+07	3.03653e+06	ab	7.68524e+07	2.00859e+07	c	5.48567e+07	6.292e+06	bc	4.19106e+07	1.58885e+07	a
Glyceryl-glycoside	43	Glyceryl-glycoside	sugar derivative	2282.8	204		Glyceryl-glycoside TMS ether	886	similar to Glycerolaldopyranosid (6TMS)	C00037	2.22574e+08	2.93605e+08	2.86483e+08	8.95266e+08	601174985	1293057814	1.54824e+08	1.30955e+08	9.23408e+07	3.739e+08	2.94149e+08	3.90241e+08	8.73097e+07	7.17121e+07	8.99897e+07	3.41947e+07	3.08358e+07	5.60379e+07	2.67554e+08	2.25837e+07	cd	9.29833e+08	2.00476e+08	e	1.2604e+08	1.82041e+07	bc	3.52763e+08	2.96842e+07	d	8.30039e+07	5.69862e+06	ab	4.03561e+07	7.90062e+06	a
